# Supplementary material for: Mapping job fitness and skill coherence into wages: an economic complexity analysis
Source: Sci Rep. 2024 May 23;14:11752. doi: 10.1038/s41598-024-61448-x (PMC11116373; doi:10.1038/s41598-024-61448-x)
Supplement: Supplementary file 1 — Supplementary Information. [file 41598_2024_61448_MOESM1_ESM.zip]

Archive with 7 entries (6 files):
- FitnessJobs/
- FitnessJobs/DetailedFitness.txt
- FitnessJobs/DetailedJobs.dat
- FitnessJobs/broad_fitness.txt
- FitnessJobs/broad_title_jobs.txt
- FitnessJobs/jobs_codes_broad.dat
- FitnessJobs/README
