# Supplementary material for: Mapping job fitness and skill coherence into wages: an economic complexity analysis
Source: Sci Rep. 2024 May 23;14:11752. doi: 10.1038/s41598-024-61448-x (PMC11116373; doi:10.1038/s41598-024-61448-x)
Supplement: Supplementary file 1 — Supplementary Information. [file 41598_2024_61448_MOESM1_ESM.zip › FitnessJobs/DetailedFitness.txt]

1.596612410731042653e+00
1.801461101382734409e+00
1.493241800986230050e+00
1.551119018636826441e+00
1.729547747805874947e+00
1.471936760092566132e+00
1.219979029089002465e+00
1.396793601655904826e+00
1.249926601580943375e+00
1.035563392859295995e+00
1.160125053005942819e+00
1.641475763791730769e+00
1.714885001901463202e+00
2.087392068539511758e+00
1.772470969968756416e+00
1.761731567371823015e+00
1.977324391061612507e+00
1.592270903083411460e+00
1.772668667523034314e+00
1.528612698005683779e+00
1.193088924930422623e+00
1.526150575514329200e+00
1.469754100226652538e+00
1.762945014207919936e+00
1.692524674814640973e+00
1.791826026033256580e+00
1.833774340304033190e+00
1.482016150943475274e+00
1.836974608123997488e+00
1.521775006995998769e+00
1.687903333862179833e+00
1.562855312891409554e+00
1.824628887637310015e+00
1.596677988724897856e+00
1.679398616712262982e+00
1.234104323492897004e+00
1.511468216651880025e+00
1.488802491369924486e+00
1.097809705791065182e+00
1.776942716452931448e+00
1.850462498527803312e+00
1.358872029519298863e+00
1.526036803718433976e+00
1.335897157116498368e+00
1.372752060270535868e+00
1.552284636127834627e+00
1.721279753897496878e+00
1.605714641369875961e+00
1.566496820842128823e+00
1.602623067792990241e+00
1.001376544840548055e+00
1.154849806253976485e+00
9.184214658758973471e-01
1.459982054258432971e+00
1.055017901671953195e+00
6.086381495228325722e-01
1.267638252888126260e+00
1.520881117517288939e+00
1.197709929114693317e+00
1.739919604497546235e+00
1.522807241092935859e+00
1.204622608178856247e+00
1.183384864609847709e+00
1.206692130412511776e+00
8.209999896986900358e-01
5.880168961175209486e-01
1.323944117053708736e+00
1.553997188980208000e+00
1.476081759272322325e+00
1.339851869466084588e+00
1.625515786170920407e+00
1.609277431062785757e+00
1.234706984750001402e+00
1.422471936664525760e+00
1.449449568199250304e+00
1.202464320325786984e+00
1.082971100922819563e+00
1.599094730965207489e+00
1.698624034364471624e+00
8.034680484041963888e-01
1.135944619015220702e+00
9.136055961831526240e-01
1.025931294002929040e+00
5.655451745103685646e-01
1.195942412872026184e+00
7.513720387809647017e-01
1.010775793609547391e+00
1.147647613354829232e+00
1.149568943486342310e+00
8.173882383628554571e-01
4.825747675697222849e-01
8.681666450486313913e-01
1.356303044335314567e+00
1.002927543529001486e+00
1.910497659458689546e+00
1.191965986056139126e+00
1.217680777658325830e+00
7.377031191088891937e-01
9.659170042927326394e-01
1.353895947046406256e+00
1.161597186763124512e+00
1.275726715610499884e+00
8.080990823947136192e-01
5.352574904705216241e-01
1.144478336864466872e+00
1.122096895219810486e+00
7.008994024081222074e-01
9.015759620554049114e-01
1.223584160490233774e+00
1.140708207352070680e+00
1.163227223693113821e+00
1.169941641510683361e+00
1.304521763069652618e+00
1.717216963455363787e+00
1.097345940766885963e+00
8.222820120221184803e-01
9.173146399508885773e-01
7.436894008199601558e-01
9.375397950420198967e-01
8.595500443822203795e-01
1.085583670932383837e+00
8.639655351938344552e-01
1.779037585726521709e+00
1.833310433073644941e+00
6.297433955052194055e-01
1.645335032108509621e+00
1.403394961522255180e+00
1.233913235629482852e+00
1.835054849388050302e+00
1.708558086390300934e+00
1.327581138520592674e+00
1.511982240672194777e+00
1.498561037084852110e+00
1.523075935243509260e+00
9.837900010442193199e-01
1.243206460581370187e+00
1.356834693079080001e+00
1.413902297256383056e+00
1.552210764350982375e+00
2.026051335130161668e+00
1.430849675784913622e+00
1.284943978405568732e+00
1.504562179758857976e+00
1.322460215211018530e+00
1.590673452082943751e+00
1.600644962409941030e+00
1.336518297108091335e+00
1.423925612192504131e+00
1.245822130594502308e+00
1.559058169458785059e+00
1.510630150586843357e+00
1.386936792678207020e+00
1.504324729377569447e+00
1.517945360533533794e+00
1.216327405995511590e+00
1.426053569404138965e+00
1.094974301665546657e+00
1.586071837553524544e+00
1.369668461566541096e+00
1.416239556505798802e+00
1.216726895472703962e+00
9.073297610792457890e-01
7.277838935853030433e-01
7.898653399521030627e-01
1.095946829328941385e+00
1.138021592765491530e+00
1.025421229730841599e+00
9.985389992267382775e-01
1.045619900458546025e+00
1.312828752032004997e+00
1.037468342755320849e+00
9.064643845697857305e-01
1.249384985770440659e+00
1.008567927991078861e+00
1.088789578886800280e+00
8.337215742983999922e-01
9.261928507047937353e-01
1.816593583316554295e+00
1.389614524128615081e+00
1.392595271218545205e+00
1.252921513242784446e+00
1.401500195377889169e+00
1.498204134299057078e+00
1.428024245978235074e+00
1.155865779569163587e+00
1.662596928126190532e+00
1.386353147894622939e+00
1.825087386137342449e+00
1.700457018968509537e+00
1.636875597587112763e+00
1.712288428254745920e+00
1.564222487517377136e+00
1.462766319349245503e+00
1.182118764101220965e+00
1.196410162291223545e+00
1.326662477594841016e+00
1.033108618427112324e+00
1.266349637958972929e+00
1.658128202308437826e+00
1.321558869945834047e+00
1.569997346406088568e+00
1.497726375761593065e+00
1.157879509810200824e+00
1.419533369943083878e+00
1.272077802502155519e+00
1.114765802861227728e+00
1.164795489760644953e+00
1.227583043989489253e+00
1.520182802064239169e+00
1.377645208882927852e+00
1.282958172863962742e+00
1.333222741050311688e+00
1.758075461738466849e+00
1.483020797959866188e+00
1.351693291212704207e+00
8.983372772671061046e-01
1.082583664743673735e+00
1.611495744169257005e+00
1.031181427620904145e+00
1.456335625916577392e+00
8.051037012365053203e-01
8.227491066898862115e-01
8.073998580469535780e-01
1.805579198819409870e+00
7.780638348637214374e-01
9.869116026126584229e-01
9.219131321769145071e-01
9.097574944083079984e-01
1.583401806286746316e+00
1.405207175013533760e+00
1.026285449404118033e+00
9.037594757680678104e-01
1.885482966821853568e+00
1.838886451992811422e+00
1.617451769113240401e+00
1.181256087783309150e+00
1.333873802486862825e+00
1.452054804342245653e+00
1.564208516143703376e+00
1.541472663932762943e+00
1.454146869701345546e+00
1.615864561421993306e+00
1.604018968295217507e+00
1.156168429377416595e+00
1.203278990629156553e+00
1.450847516410117999e+00
1.524897029322259456e+00
1.443049296022613115e+00
1.361724479133616716e+00
6.479452801245492166e-01
1.014349012453917842e+00
8.141748969665525415e-01
1.099044919503347595e+00
3.891106208011170242e-01
3.369701709043998461e-01
1.438901015118094762e+00
1.855210606242184035e+00
7.922128219385264902e-01
1.832008073425244632e+00
1.492725172253931198e+00
1.797416792323060841e+00
1.529759874543025422e+00
1.658177680776382168e+00
1.563090537397425095e+00
1.594350523546110177e+00
1.653064366317869238e+00
1.469485060914361263e+00
1.599520199820170685e+00
1.312801068804089200e+00
1.111527944556882641e+00
1.263087267584967366e+00
1.104015700370857500e+00
1.408363562705076122e+00
1.319698062637688185e+00
1.736875115470122077e+00
1.836661264578280717e+00
1.302540745034938663e+00
1.249387321382160465e+00
1.342816912737586854e+00
1.227608282308754850e+00
1.411604167059257398e+00
1.193802640162970885e+00
1.543222059785966938e+00
1.298835783729428650e+00
1.042744903718614502e+00
1.322229355312884991e+00
1.134923859946408875e+00
1.475596469991105719e+00
1.646461327663814700e+00
1.913632846965949597e+00
1.125084356825554410e+00
1.493343734129772393e+00
1.534188367670461295e+00
1.749447663821340759e+00
1.832230778211973110e+00
1.661030153564824419e+00
1.995334825317024663e+00
1.521139411103824779e+00
1.503172449250264275e+00
1.980398991056304681e+00
1.341583073007359683e+00
1.147021104680166381e+00
6.450794220746590701e-01
1.237427581890716999e+00
1.161106910177146068e+00
1.443540948255578549e+00
1.056016176540336193e+00
1.306275429235643992e+00
6.456724652827402489e-01
1.840782154496016121e+00
1.688739882605269749e+00
8.120193964930823016e-01
1.537969651790511483e+00
6.398043576327574478e-01
8.834170816610762422e-01
8.128781189797079643e-01
1.082403861953892488e+00
1.088000318865487870e+00
5.433310332071690230e-01
8.614364762328028391e-01
1.648497888499012465e+00
3.544054475381290814e-01
1.668945970215691244e+00
5.779539150015549076e-01
1.436651863888837921e+00
1.513654923484394121e+00
1.163360493601474532e+00
1.350156397530231089e+00
1.212830714653553521e+00
1.746696519265175773e+00
3.061902039947811405e-01
3.643451057805438542e-01
1.377053828758660003e+00
1.416602307315634857e+00
3.820757164462857403e-01
9.472193940379715071e-01
1.213679740979398680e+00
1.429362273777946557e+00
1.112835886130710605e+00
7.422855423249001827e-01
6.685026817695690626e-01
7.857908337911425622e-01
1.181740681770208301e+00
3.614188869021195960e-01
1.274292088948153046e+00
1.038935638189561805e+00
1.300199614009648785e+00
7.084795083844278585e-01
7.652553245651858571e-01
9.881235140344220014e-01
1.533067564823107798e+00
1.767330668629593982e+00
1.928412866001550263e+00
1.516136290520332386e+00
1.811341827864912934e+00
1.742845564782178558e+00
1.517959584781587212e+00
1.525592957673286509e+00
1.639037115089907903e+00
1.391635610111193300e+00
1.842598996151611379e+00
1.519046251618658250e+00
1.113231770739937510e+00
1.703750795186292022e+00
1.338443990675331596e+00
1.719373740370940151e+00
1.645233364075013194e+00
1.355398080010504991e+00
1.418179802399292422e+00
1.467223020614459195e+00
1.416204813391441553e+00
1.575705085533543270e+00
1.683339269047806841e+00
1.705483201901295764e+00
1.656777229377554228e+00
1.724102622100894378e+00
1.797385565515981609e+00
1.789374631467410826e+00
1.633738682929888997e+00
1.783112833209239190e+00
1.771143235666646554e+00
1.473083178740001831e+00
1.514389836469313799e+00
1.558593340225350010e+00
1.532626378915158405e+00
1.655895917639439663e+00
1.848627430806843552e+00
1.525197821659273867e+00
1.317144947541246003e+00
1.474179893988627477e+00
1.745855876775372906e+00
1.724436821611477155e+00
1.427506595608475148e+00
1.582260129635145285e+00
1.996109923549909793e+00
1.847558431701800341e+00
1.493933913663077151e+00
1.694225688909538619e+00
1.016549051477478205e+00
7.827550226974884229e-01
1.376807724035097547e+00
1.094911345774924882e+00
1.229582832383375735e+00
7.325747795396202466e-01
6.718603317117651796e-01
1.054259319293476160e+00
1.173588107152403692e+00
1.452696638744856328e+00
1.358173051753674310e+00
1.005786421066443781e+00
1.433474487928412922e+00
8.907802736070067340e-01
7.390777193797679612e-01
1.156507011874970736e+00
9.187247813530441398e-01
1.316492972038525444e+00
5.597152431062937250e-01
1.621026851018797066e+00
8.129040450627668113e-01
1.752145329974873711e+00
1.317493803764778093e+00
1.520165334787293432e+00
8.672642469143592159e-01
1.317333684204373467e+00
1.609747340423946405e+00
1.207796158850872992e+00
1.128268800939808747e+00
1.487271984333498054e+00
7.846293126253232053e-01
4.346441695087572832e-01
8.344829367301780376e-01
3.051849665770653419e-01
8.478492151601640936e-01
1.338871953560532901e+00
8.732362551095387282e-01
1.298772201809658355e+00
7.782413435551718273e-01
5.809694264073448355e-01
8.829219302778696932e-01
1.316548857715474252e+00
6.015867760887787519e-01
3.328098488232936192e-01
3.004844683062152244e-01
7.256276625216592224e-01
1.062983739238018366e+00
9.187950110200467924e-01
8.233299226945999250e-01
1.461644916817470996e+00
1.693228260744108926e+00
2.133091317835963174e+00
1.751451825597952316e+00
1.826431917932388016e+00
1.738466750101907321e+00
4.780686011874174524e-01
1.181904182281379612e+00
1.649404937792107839e+00
8.804961832759219398e-01
1.224750732381404417e+00
1.900125748749976751e+00
1.027775998360868748e+00
1.527383775899557650e+00
1.250509386795517486e+00
1.489296950368135031e+00
8.201034642995279622e-01
1.223236318358291497e+00
7.308634481515907666e-01
4.535628716558961493e-01
2.194968478877868528e-02
6.251490091566650475e-01
5.577654529283722074e-01
1.185824923370961015e+00
1.438371899233973128e+00
9.883775798854455008e-01
2.396095027081735496e-01
6.123578445059458808e-01
4.315845817008470697e-01
4.277692479025460015e-01
3.741990794376398033e-01
6.066964323094460321e-01
8.379641997898588102e-01
6.079574335042130517e-01
2.748644184131249224e-01
3.888379364756032186e-01
3.481455131800040292e-01
1.629992586404017119e-01
2.115614052919103372e-01
4.191943322479141365e-01
1.029415893500048806e+00
1.651372577929026475e+00
1.817421873877734795e-01
2.106507120578172687e-01
1.227892026329313380e+00
3.787120390620113408e-01
7.128066644024894094e-01
5.744791344348391116e-01
6.868384011047541371e-01
1.344844186752134352e+00
7.917364559740934782e-01
3.968117329754593525e-01
2.208881575619593696e-01
2.128651256890490562e-01
4.193472595608102038e-01
4.170564556436345272e-01
2.676977583491212953e-01
6.384134018579060710e-01
1.468659564527955985e-01
1.200807632831161431e+00
4.536495767308760252e-01
1.501705057873628180e+00
4.588558012255760099e-01
5.277594416509119313e-01
6.418401409559257864e-01
4.053275257837099521e-01
1.986820975632923869e-01
4.248562153509628514e-01
5.034911069520070503e-01
8.635201411714999997e-01
7.352050183816318807e-01
1.071018353288039071e+00
7.590087481107705702e-01
1.149166645233162365e+00
8.200965059909641752e-01
1.368357331983042435e+00
1.418047899221746011e+00
1.213201563323922150e+00
1.203627392564156295e+00
3.618842051035839891e-01
4.028605966878725519e-01
5.860827085986554108e-01
5.945197474998394904e-01
6.800716725139478447e-01
9.130267038420636361e-01
9.215821281502623030e-01
8.994684544147488747e-01
8.230248740769247062e-01
1.193854509810009512e+00
1.085068127878616284e+00
6.971595580561855687e-01
4.359622771636239014e-01
4.932636775299626547e-02
1.180818006439315671e+00
1.417967373447512003e+00
1.339760721088929074e+00
2.972402300554518040e-01
6.187341448617764694e-01
1.277302236737745567e+00
3.119805044705015740e-01
4.096396061928888610e-01
5.369678995653838216e-01
1.992833370752998823e-01
2.024343994284601711e-01
2.616725558970723897e-01
3.282297085599200082e-01
9.570843678027405321e-01
2.504072711274313856e-01
6.810193625837153153e-01
5.398493443802132585e-01
4.497263148595712079e-01
6.967387994750841029e-01
3.937353434912961858e-01
8.481877420887449226e-01
8.117267980526161608e-01
8.359007773248273709e-01
3.038077600436374093e-01
5.321474481108704468e-01
8.834282732492176882e-01
5.805115078674815132e-01
7.921124171666183988e-01
4.979618929120803728e-01
4.452272291466058407e-01
9.773278882134166512e-01
6.932568123431716023e-01
1.025656633482133540e+00
2.506495480040291657e-01
1.375620665909494278e+00
1.129476567326248793e+00
4.126423606349714501e-01
4.240608681000187508e-01
1.801360659461056501e-01
1.087684713551319571e-01
7.987931840485492652e-01
3.751890471523942616e-01
4.388638468470275611e-01
9.537023377796832735e-01
2.897950370679153731e-01
7.312115900308582273e-01
7.003595158297696299e-01
4.100143362468620656e-01
2.985804068703631908e-01
1.386153677841833964e+00
2.939819339591897007e-01
1.913339009037751670e-01
3.451623040684698718e-01
4.439405095704512250e-01
3.015754841717350754e-01
8.739058439140273693e-01
1.650073182136721384e+00
1.055765051257022691e+00
6.111519150836306480e-01
1.070990995110985000e-01
6.478867792881024545e-01
2.445144878440796421e-01
7.018494826754523297e-01
5.137317333551877363e-01
1.090715981317929462e+00
3.277172357510995115e-01
2.394458219555669343e-01
3.994176323354952651e-01
1.480822731865893971e+00
1.584568793124585540e+00
6.317430221782490696e-01
5.008473658341570101e-01
8.403514312524186236e-01
7.100636893526314219e-01
5.164438220485619846e-01
2.828578896066690773e-01
3.609708641829375564e-01
3.801151856670311191e-01
5.059282294764377852e-01
5.727977668411465828e-01
3.630225638793802001e-01
5.565918755749623692e-01
4.623639017211766400e-01
4.265244898286632003e-01
5.098195376694258929e-01
6.857951841961341943e-02
9.553845375722699318e-01
2.504538538908932521e-01
4.124972424100542545e-01
6.519072974788754360e-01
8.124620921538555640e-01
5.537630979958423350e-01
7.967621096455800300e-01
7.337973437255241871e-01
9.650735548609785663e-01
5.042739632334447553e-01
4.282763505376257496e-01
7.774105506969296586e-01
5.253334126820399241e-01
6.637386154588770237e-01
5.237488080707670690e-01
3.412855458407737519e-01
7.395636391019175804e-01
3.911593895695872347e-01
1.901680130672506186e-01
4.476153823275691446e-01
7.493095315948583579e-01
1.329305096895267102e+00
1.378608374729343389e+00
7.960999284587746416e-01
8.095054154386850387e-01
1.212487349586244045e+00
6.903533030843823637e-01
6.819771201788914494e-01
7.968033806640570926e-01
6.357898353559616744e-01
1.428007853767153446e+00
6.848595437236287831e-01
9.559513584887445736e-01
1.123327324681177464e+00
4.071360182354668567e-01
6.180515265541970393e-01
1.160813597147877241e+00
5.579994979043354508e-01
6.120897233129458659e-01
6.284419027254062318e-01
7.567215337231918415e-01
8.079706395236792016e-01
6.102332953182811881e-01
1.840613996544674613e+00
6.762638110591014939e-01
9.586606129630507178e-01
1.146063030331969657e+00
1.098623472678323498e+00
7.526350779963439930e-01
1.202035260020340557e+00
9.866597493482006653e-01
1.083237387029461818e+00
7.204115024641157827e-01
1.138848824209733435e+00
5.474152490330722598e-01
1.039937952953242650e+00
5.127868201677181492e-01
4.783406785111898318e-01
7.002237519831577828e-01
6.043270689617961100e-01
9.381049639603471491e-01
6.663813873839505852e-01
4.570564181545699878e-01
7.586986171940546253e-01
5.660882320669237133e-01
8.992673723911078776e-01
9.629128280989559530e-01
5.900542124987272485e-01
4.796840568527195314e-01
5.824352402859035438e-01
7.062585025539743766e-01
1.060374861560098081e+00
7.842768374968592804e-01
7.638592702898329145e-01
5.177007237308858256e-01
9.858928750313272760e-01
3.364451853600357589e-01
9.027800451616045940e-01
6.781512016377431173e-01
6.906959574595317175e-01
9.610918753306650908e-01
9.044019031293064614e-01
5.955579232272657508e-01
5.754042547387916429e-01
8.435401932843440420e-01
5.144940666932421580e-01
1.202694244763090392e+00
9.086732061506062053e-01
1.852210295717012345e+00
7.159491479612786202e-01
6.641226956445149820e-01
6.122466619554591816e-01
1.241683083263609433e+00
1.618046281332907510e+00
7.887382142111871719e-01
6.668906440469174468e-01
2.779164062916846256e-01
3.837373196255904340e-01
4.549395146584600536e-01
3.194062974248955689e-01
5.960229146124693678e-01
3.015557034632967981e-01
6.787305837577153333e-01
5.685981295621579390e-01
3.007039230707423405e-01
1.076241964116869898e+00
2.958559606811258513e-01
3.054843112119369208e-01
3.341587740959175989e-01
2.944724155582656433e-01
2.774505730132214576e-01
5.896914680013195520e-01
5.969692062675300281e-01
3.089789756122526265e-01
3.366929878694715494e-01
3.432785071235415764e-01
3.660564259738222082e-01
3.968703734798724736e-01
4.300829381608418656e-01
6.472645962405757514e-01
6.165140557089924256e-01
4.702372712579810932e-01
4.062107590709614358e-01
2.177361366159616118e-01
3.462612479380314245e-01
4.967827910706534289e-01
5.933315882598764190e-01
3.168159460741999389e-01
3.001880300510069155e-01
5.124887529941237752e-01
6.140829443215030103e-01
8.292652972874761108e-01
4.555982813694870459e-01
5.196650143835633839e-01
2.859708009432149756e-01
3.492959803794562501e-01
3.357327170705662889e-01
2.975924211508985118e-01
1.452601031474692050e-01
1.846422392920871458e-01
4.181178861986463713e-01
3.449796521272583405e-01
4.074781667479860925e-01
6.577617033890620357e-01
3.393233977523352207e-01
2.721358602984469965e-01
5.584338739191305745e-01
6.632004576004293384e-01
7.924514606273413975e-01
4.103031088713869345e-01
4.690682599333116931e-01
4.760197805126210047e-01
4.304797530396087812e-01
4.633576728919107657e-01
2.575735312179498471e-01
3.393233977523352207e-01
1.211886484053021684e+00
9.065793878956291962e-01
4.753738721277806500e-01
9.381261443660501298e-01
1.197646756620479813e+00
6.469342728161628919e-01
1.064024088568544135e+00
7.147742981246986149e-01
8.690065357471169483e-01
8.830901365894449073e-01
9.928191883886287039e-01
1.042124981341544965e+00
6.534505947157721595e-01
6.839711799951306848e-01
4.405888058045788758e-01
4.959385378894866636e-01
3.789629902382531806e-02
3.376279586236223818e-01
6.989525059394796624e-01
5.051873439418980150e-01
4.111740558028404435e-01
6.354935672949104664e-01
4.425621343755380410e-01
8.551659288128602432e-01
1.458244489325429605e+00
5.042794074404676197e-01
6.252164074576102015e-01
1.256145595199181231e-01
2.857187939879130556e-01
6.547255813178017858e-01
6.273108660456422347e-01
1.045773084001847986e+00
1.013494543995754116e+00
3.718518896659450679e-01
2.945828191010774200e-01
7.182330654508002343e-01
4.327852599883563189e-01
3.399046931017595252e-01
6.864305261396248525e-01
6.725978256309628200e-01
5.507850744225666340e-01
3.727116378156317134e-01
3.678117458284520525e-01
2.567339372680267906e-01
1.517037786672933652e+00
1.065376520050646647e+00
1.207347381013184284e+00
1.440187523234296219e+00
1.867097886755153091e+00
1.241830203758412132e+00
1.281947768173431257e+00
1.298250424504277856e+00
9.459513275443649505e-01
9.745301472359720885e-01
4.671709431140615432e-01
5.512147415564854214e-01
3.256631497626655269e-01
3.883772433087171461e-01
6.116482440370820672e-01
6.427106717444598383e-01
3.651576088261261899e-01
1.031677751583412128e+00
6.988251980103498129e-01
6.161157150797093029e-01
1.434241146183000692e+00
8.819749531385522312e-01
1.014129835817872749e+00
2.754366010435076451e-01
1.836020359510349420e-01
6.026691811533928522e-01
1.165048203030687679e+00
9.146386838772578853e-01
1.343035125973620847e+00
3.762086482344197402e-01
5.515882453594954660e-01
3.752626561863686150e-01
4.632892442780308651e-01
4.181329293672888525e-01
5.496007628762479280e-01
3.001603956982215049e-01
2.853576884228908872e-01
1.908992819766446580e-01
5.122565897392056256e-01
2.539131634419170558e-01
3.246217725668519294e-01
4.707796762742766372e-02
7.177747918684724837e-01
6.782699255877328026e-01
4.760479138672542576e-01
4.897723813107374147e-01
4.559107865724514874e-01
