# Supplementary material for: Mapping job fitness and skill coherence into wages: an economic complexity analysis
Source: Sci Rep. 2024 May 23;14:11752. doi: 10.1038/s41598-024-61448-x (PMC11116373; doi:10.1038/s41598-024-61448-x)
Supplement: Supplementary file 1 — Supplementary Information. [file 41598_2024_61448_MOESM1_ESM.zip › FitnessJobs/broad_fitness.txt]

1.803628919466887970e+00
1.714405310115205916e+00
1.693884133003007664e+00
1.689258629120536037e+00
1.434695790836161500e+00
1.464327669800510101e+00
1.274369899098363623e+00
2.038060537603700872e+00
1.704653227727961351e+00
1.680303023717029109e+00
1.331690936059972685e+00
1.579150585608018353e+00
1.558031394993987240e+00
1.965873751342046560e+00
1.786688542208736186e+00
1.719849031055280086e+00
1.788797133039535803e+00
1.780049686018631450e+00
1.664100055922786980e+00
1.890324039876143392e+00
1.655838319260793501e+00
1.654107531561072930e+00
1.763745196747834365e+00
1.224638896444813607e+00
1.823119763532118576e+00
1.948666547936581894e+00
1.554322484982316510e+00
1.882166708145151413e+00
1.061301576442174266e+00
1.394696604896900949e+00
8.234842767255180496e-01
1.695578218056094988e+00
1.274049738875958626e+00
1.235897676127398093e+00
1.705631673241218005e+00
1.630243756033416647e+00
1.683038960979072574e+00
1.317347145055780322e+00
1.521879333045061289e+00
1.538335844859355594e+00
1.157648006895164894e+00
1.790971386934305354e+00
1.256713232016931858e+00
9.805876782469440389e-01
1.090871783156277086e+00
6.426007571882470515e-01
1.127633460393819842e+00
1.050064569130452874e+00
1.251107249115038567e+00
7.053124483356875141e-01
1.280816632264979882e+00
1.620160071907001287e+00
1.322755105090682948e+00
9.350679850399800097e-01
1.258828873436600881e+00
1.031578285932169603e+00
1.657037130447397866e+00
1.175758149745443459e+00
9.043156163816249427e-01
9.585089950433449690e-01
8.645815987349340093e-01
1.187704814811162635e+00
9.689951616403323920e-01
2.020086197173452280e+00
1.423054199482841176e+00
1.241174854309225806e+00
1.933989719442804622e+00
1.810131665602736417e+00
1.384999343192619747e+00
1.651242867183926100e+00
1.053000627125939337e+00
1.463558370079397486e+00
1.613928518131123147e+00
1.788568553677787110e+00
1.672825044176794895e+00
1.416187665197881529e+00
1.511120463168565742e+00
1.660921331899698039e+00
1.449002950880383889e+00
1.616029970641533975e+00
1.502520446608563764e+00
7.850468741536785755e-01
1.138636931980831157e+00
1.112094349235365431e+00
1.737923526792394258e+00
1.603910142444677778e+00
2.051248598276694590e+00
1.597449774404350098e+00
1.279243256876382961e+00
1.383952586676052920e+00
1.321205232662890694e+00
1.544285072588512664e+00
1.318894919220908957e+00
1.272921692275887029e+00
1.265747702507265204e+00
1.542239580224595175e+00
1.317812953177092350e+00
1.806378642727532569e+00
1.468240926098887345e+00
1.201911632219199833e+00
8.253565689285288220e-01
9.354687958593779218e-01
1.291990762833403750e+00
1.076677791787809202e+00
9.037137138482465026e-01
1.728395063947081534e+00
1.206352343062771615e+00
2.048788043422570038e+00
1.523529444150918399e+00
1.530452207921774610e+00
1.490178218661848852e+00
1.538293477871616854e+00
1.486867079300742578e+00
1.013756592663216827e+00
1.071593437660426806e+00
3.809350131369682035e-01
3.384512473477535033e-01
1.528262812969455320e+00
1.583888769427676646e+00
1.954898219081378841e+00
1.884588786818931050e+00
1.658125898242915675e+00
1.535598063458032181e+00
1.818581737382054753e+00
1.394756270326720449e+00
1.373194819854423265e+00
1.294686017868472927e+00
1.937512887049101629e+00
1.406878913793701669e+00
1.770571283056892486e+00
1.982610007753652370e+00
1.502513880762724963e+00
1.188170646837619415e+00
6.376088014219012390e-01
1.289150686595778250e+00
1.109333744490208717e+00
1.438097235587649791e+00
6.038655752765399454e-01
1.889692181683304995e+00
1.731856279752809424e+00
9.459619988942766788e-01
8.188163363447144016e-01
1.336163962872391586e+00
1.450350606076813875e+00
1.392298797029162483e+00
8.657536762153119625e-01
5.818759149049015367e-01
1.027443117205638634e+00
1.198384748825230384e+00
1.501002925927458875e+00
7.986691008687374360e-01
7.181871565557639281e-01
1.056597737309203255e+00
8.162984513385177499e-01
9.024058132373807828e-01
1.524585205129666887e+00
1.884865262494891169e+00
1.819083893357585913e+00
1.644659913467092949e+00
1.657000711911887914e+00
1.540089744375750413e+00
1.935899417679283863e+00
1.463600368826664999e+00
1.628136501345182507e+00
1.792618346339208024e+00
1.804614141620794365e+00
1.620233574553193057e+00
1.746322827578046466e+00
1.872180122688139825e+00
1.727587111347608673e+00
1.713618143688784956e+00
1.742805629485925101e+00
1.224885540253094485e+00
8.111616174509872490e-01
1.324059890045636623e+00
9.497748993849471910e-01
1.657018136950985987e+00
8.999283614318029922e-01
1.657255599685557579e+00
1.395861243289479914e+00
5.477709049717595091e-01
5.161562389701539466e-01
9.847249769729699009e-01
9.760642594310202647e-01
6.813302268602916545e-01
7.617251374886996329e-01
1.708902352329821239e+00
2.147426403646231385e+00
1.773287813204533103e+00
1.837819567308608626e+00
7.122851918691668338e-01
1.481178290021785582e+00
1.899999911760754667e+00
1.004528628737152873e+00
1.524193578090618173e+00
8.147153984969458529e-01
1.272260129082825708e+00
4.206405142010036236e-01
4.477788955595295439e-01
1.331689299871388732e+00
3.501450684949086178e-01
6.906767317970577968e-01
8.135871563721975841e-01
3.246769955667365704e-01
3.692708010985513156e-01
3.778903812135503970e-01
1.518253583474384605e-01
2.473528763866714719e-01
3.928548860924560571e-01
1.401627061142545871e+00
1.276641616523594980e-01
1.343759359333270842e+00
4.150428766215558674e-01
7.595139786970205309e-01
1.409419989494179459e+00
8.281055909047522201e-01
3.747185231409099759e-01
2.251406694912373163e-01
4.057186858247324723e-01
3.977018616487354441e-01
2.722224399226679248e-01
1.219099873145625512e+00
4.397896074425634572e-01
1.585546355798312268e+00
3.462937038419534597e-01
3.277177855345104196e-01
7.377025506517563835e-01
6.088778433098829268e-01
8.963434829403184034e-01
1.112935285106504857e+00
1.477260820343193393e+00
1.418945536955058540e+00
2.275736358437690787e-01
5.326488906243036503e-01
7.855503759096805760e-01
1.020730105855443659e+00
9.908701711920968602e-01
1.014355291477174736e+00
8.657518454878250225e-01
1.186535314277002984e+00
1.616955672127685650e-01
1.403922803961130894e+00
1.413538823973353065e+00
2.890455704509614088e-01
5.076517035954547508e-01
1.373340905339832219e+00
2.930102671188701824e-01
3.948170200468064106e-01
5.269154458464042623e-01
1.996666859924616788e-01
2.519903286017411426e-01
2.612881151170995953e-01
3.693493351199146901e-01
1.039075373218444787e+00
2.569457175429996076e-01
7.477191021737079613e-01
5.316993027780524406e-01
5.292280331399576987e-01
7.402382066943312688e-01
3.502883191214676839e-01
9.207304276145421573e-01
8.521380562734716113e-01
8.422517407129412881e-01
4.252542780207146378e-01
5.140360115920528106e-01
9.162106755374133105e-01
5.777981139379678721e-01
9.038299986057201085e-01
4.731140740494383934e-01
4.337157955241427998e-01
9.737740580742425545e-01
1.023116226506091353e+00
2.466407258328988383e-01
1.328226018867440406e+00
4.804350477934142827e-01
1.389360367108367911e-01
8.453606924037311288e-01
3.176758144089015801e-01
5.236505027736725326e-01
6.987784864352516445e-01
2.655918348234670434e-01
1.421666454705257543e+00
3.188347225197408763e-01
2.056072744911265071e-01
3.181587209406200323e-01
4.889354550969044477e-01
3.401294743397946796e-01
9.462681878320087225e-01
1.704177590590878033e+00
1.243898965111577493e+00
6.356342426494485665e-01
1.001114344041648813e-01
5.199549381592269981e-01
5.408906366313432912e-01
1.149395705980205351e+00
2.727470529634020702e-01
1.770096351011583025e+00
7.594837111024982379e-01
6.895515742856167529e-01
6.788911818044242041e-01
3.286005220559243267e-01
5.286691959186275991e-01
3.586712749878434026e-01
4.992518986542218151e-01
2.622237781350733599e-01
1.035934953981905382e+00
2.615636259460903390e-01
4.330593840723971355e-01
7.325143245316998453e-01
6.463383509057615273e-01
5.435768237012086335e-01
4.773098270391521458e-01
7.247491120774002260e-01
5.177064965357202064e-01
6.444709578355948265e-01
5.740420831636238175e-01
4.652806425177291039e-01
1.452237151106615221e+00
8.540640501560947673e-01
8.065862716402775190e-01
1.231829845750872288e+00
6.596458590741745009e-01
7.443109552780668992e-01
8.313030975253856703e-01
1.011314537511840639e+00
9.953880227166509442e-01
4.676530266958729976e-01
1.299208344605541354e+00
5.507067383955481787e-01
7.990530505096956615e-01
7.962199709665036540e-01
5.905653652871936110e-01
1.895912762795856521e+00
7.853317508165055250e-01
1.006648593163597116e+00
9.557610340507974866e-01
1.128617058262748607e+00
4.476798727516198562e-01
6.973365779205288328e-01
6.226723178717558094e-01
6.826886111866612428e-01
5.440393650092160138e-01
4.766633545950851869e-01
1.199258241812550363e+00
8.411444737234202718e-01
5.240871837692038238e-01
6.203220441419745601e-01
6.920744466738359968e-01
5.459742277748286243e-01
1.063506221541038466e+00
6.413088142660849922e-01
1.632763412565887862e+00
8.909593945321029329e-01
3.444023912489663775e-01
5.160049918216184084e-01
3.931111993907041580e-01
6.409858733203963599e-01
3.364258890060137230e-01
6.179661862329288713e-01
4.597684496043478730e-01
4.096272221137247649e-01
3.173997423432844966e-01
4.425070575839634146e-01
3.439094267747964673e-01
4.406721049866084705e-01
5.472499311397240884e-01
4.517341574637697699e-01
2.867626009490431005e-01
5.390237204591166176e-01
6.608585942447861017e-01
3.214229402309860539e-01
5.092104841125764114e-01
3.608151469590357707e-01
3.252812774606423374e-01
2.958917834426125215e-01
1.458736581505007679e-01
2.937015941261964525e-01
3.371108737597703353e-01
2.859407752123254154e-01
5.386605922655924861e-01
4.878137247871957016e-01
4.938863181233090205e-01
4.698582365493518820e-01
2.907446461191265374e-01
9.558166315860058271e-01
6.726620128491703765e-01
1.071329960795510017e+00
8.693346249220205157e-01
9.817493048095510266e-01
5.040188200688642262e-01
2.068360913057908090e-01
8.000468028208482796e-01
5.967433669790168649e-01
4.029924178727126161e-01
5.543113139444271198e-01
7.772064714534702157e-01
6.621841735319979882e-01
2.183691912597988116e-01
7.110719517882231333e-01
6.520384548330028229e-01
1.088370134872447270e+00
3.792286672926321600e-01
1.486543139640977618e+00
1.473484582948862087e+00
1.394812946754839578e+00
9.117364556659444119e-01
1.013355330037302604e+00
3.323756284190390597e-01
4.205804362024210263e-01
7.649674425074710626e-01
3.623585248972924777e-01
1.126252924678322387e+00
7.878233497849791434e-01
6.722676347998501889e-01
1.295163337905978151e+00
1.090417042300003247e+00
2.748806269920038292e-01
1.764370657981875201e-01
6.236513563824318540e-01
1.295409224863388387e+00
7.476155839799600855e-01
5.271607206547074265e-01
3.843419145192901176e-01
4.666740269032887412e-01
4.306200893836693577e-01
6.179126831681532872e-01
3.032973281661714982e-01
2.481555133565064575e-01
4.914352125559013351e-01
5.113702614980509820e-01
4.914831738863372768e-01
