# Supplementary material for: Mapping job fitness and skill coherence into wages: an economic complexity analysis
Source: Sci Rep. 2024 May 23;14:11752. doi: 10.1038/s41598-024-61448-x (PMC11116373; doi:10.1038/s41598-024-61448-x)
Supplement: Supplementary file 1 — Supplementary Information. [file 41598_2024_61448_MOESM1_ESM.zip › FitnessJobs/broad_title_jobs.txt]

'ChiefExecutives' 111010
'GeneralandOperationsManagers' 111020
'Legislators' 111030
'AdvertisingandPromotionsManagers' 112010
'MarketingandSalesManagers' 112020
'PublicRelationsandFundraisingManagers' 112030
'AdministrativeServicesandFacilitiesManagers' 113010
'ComputerandInformationSystemsManagers' 113020
'FinancialManagers' 113030
'IndustrialProductionManagers' 113050
'PurchasingManagers' 113060
'Transportation,Storage,andDistributionManagers' 113070
'CompensationandBenefitsManagers' 113110
'HumanResourcesManagers' 113120
'TrainingandDevelopmentManagers' 113130
'Farmers,Ranchers,andOtherAgriculturalManagers' 119010
'ConstructionManagers' 119020
'EducationandChildcareAdministrators' 119030
'ArchitecturalandEngineeringManagers' 119040
'FoodServiceManagers' 119050
'EntertainmentandRecreationManagers' 119070
'LodgingManagers' 119080
'MedicalandHealthServicesManagers' 119110
'NaturalSciencesManagers' 119120
'PostmastersandMailSuperintendents' 119130
'Property,RealEstate,andCommunityAssociationManagers' 119140
'SocialandCommunityServiceManagers' 119150
'EmergencyManagementDirectors' 119160
'PersonalServiceManagers' 119170
'MiscellaneousManagers' 119190
'AgentsandBusinessManagersofArtists,Performers,andAthletes' 131010
'BuyersandPurchasingAgents' 131020
'ClaimsAdjusters,Appraisers,Examiners,andInvestigators' 131030
'ComplianceOfficers' 131040
'CostEstimators' 131050
'HumanResourcesWorkers' 131070
'LogisticiansandProjectManagementSpecialists' 131080
'ManagementAnalysts' 131110
'Meeting,Convention,andEventPlanners' 131120
'Fundraisers' 131130
'Compensation,Benefits,andJobAnalysisSpecialists' 131140
'TrainingandDevelopmentSpecialists' 131150
'MarketResearchAnalystsandMarketingSpecialists' 131160
'MiscellaneousBusinessOperationsSpecialists' 131190
'AccountantsandAuditors' 132010
'PropertyAppraisersandAssessors' 132020
'BudgetAnalysts' 132030
'CreditAnalysts' 132040
'FinancialAnalystsandAdvisors' 132050
'FinancialExaminers' 132060
'CreditCounselorsandLoanOfficers' 132070
'TaxExaminers,CollectorsandPreparers,andRevenueAgents' 132080
'MiscellaneousFinancialSpecialists' 132090
'ComputerandInformationAnalysts' 151210
'ComputerandInformationResearchScientists' 151220
'ComputerSupportSpecialists' 151230
'DatabaseandNetworkAdministratorsandArchitects' 151240
'SoftwareandWebDevelopers,Programmers,andTesters' 151250
'MiscellaneousComputerOccupations' 151290
'Actuaries' 152010
'Mathematicians' 152020
'OperationsResearchAnalysts' 152030
'Statisticians' 152040
'DataScientists' 152050
'MiscellaneousMathematicalScienceOccupations' 152090
'Architects,ExceptNaval' 171010
'Surveyors,Cartographers,andPhotogrammetrists' 171020
'AerospaceEngineers' 172010
'AgriculturalEngineers' 172020
'BioengineersandBiomedicalEngineers' 172030
'ChemicalEngineers' 172040
'CivilEngineers' 172050
'ComputerHardwareEngineers' 172060
'ElectricalandElectronicsEngineers' 172070
'EnvironmentalEngineers' 172080
'IndustrialEngineers,IncludingHealthandSafety' 172110
'MarineEngineersandNavalArchitects' 172120
'MaterialsEngineers' 172130
'MechanicalEngineers' 172140
'MiningandGeologicalEngineers,IncludingMiningSafetyEngineers' 172150
'NuclearEngineers' 172160
'PetroleumEngineers' 172170
'MiscellaneousEngineers' 172190
'Drafters' 173010
'EngineeringTechnologistsandTechnicians,ExceptDrafters' 173020
'SurveyingandMappingTechnicians' 173030
'AgriculturalandFoodScientists' 191010
'BiologicalScientists' 191020
'ConservationScientistsandForesters' 191030
'MedicalScientists' 191040
'MiscellaneousLifeScientists' 191090
'AstronomersandPhysicists' 192010
'AtmosphericandSpaceScientists' 192020
'ChemistsandMaterialsScientists' 192030
'EnvironmentalScientistsandGeoscientists' 192040
'MiscellaneousPhysicalScientists' 192090
'Economists' 193010
'SurveyResearchers' 193020
'Psychologists' 193030
'Sociologists' 193040
'UrbanandRegionalPlanners' 193050
'MiscellaneousSocialScientistsandRelatedWorkers' 193090
'AgriculturalandFoodScienceTechnicians' 194010
'BiologicalTechnicians' 194020
'ChemicalTechnicians' 194030
'EnvironmentalScienceandGeoscienceTechnicians' 194040
'NuclearTechnicians' 194050
'SocialScienceResearchAssistants' 194060
'ForestandConservationTechnicians' 194070
'MiscellaneousLife,Physical,andSocialScienceTechnicians' 194090
'OccupationalHealthandSafetySpecialistsandTechnicians' 195010
'Counselors' 211010
'SocialWorkers' 211020
'MiscellaneousCommunityandSocialServiceSpecialists' 211090
'Clergy' 212010
'Directors,ReligiousActivitiesandEducation' 212020
'MiscellaneousReligiousWorkers' 212090
'LawyersandJudicialLawClerks' 231010
'Judges,Magistrates,andOtherJudicialWorkers' 231020
'ParalegalsandLegalAssistants' 232010
'MiscellaneousLegalSupportWorkers' 232090
'BusinessTeachers,Postsecondary' 251010
'MathandComputerScienceTeachers,Postsecondary' 251020
'EngineeringandArchitectureTeachers,Postsecondary' 251030
'LifeSciencesTeachers,Postsecondary' 251040
'PhysicalSciencesTeachers,Postsecondary' 251050
'SocialSciencesTeachers,Postsecondary' 251060
'HealthTeachers,Postsecondary' 251070
'EducationandLibraryScienceTeachers,Postsecondary' 251080
'Law,CriminalJustice,andSocialWorkTeachers,Postsecondary' 251110
'Arts,Communications,History,andHumanitiesTeachers,Postsecondary' 251120
'MiscellaneousPostsecondaryTeachers' 251190
'PreschoolandKindergartenTeachers' 252010
'ElementaryandMiddleSchoolTeachers' 252020
'SecondarySchoolTeachers' 252030
'SpecialEducationTeachers' 252050
'AdultBasicEducation,AdultSecondaryEducation,andEnglishasaSecondLanguageInstructors' 253010
'Self-EnrichmentTeachers' 253020
'SubstituteTeachers,Short-Term' 253030
'Tutors' 253040
'MiscellaneousTeachersandInstructors' 253090
'Archivists,Curators,andMuseumTechnicians' 254010
'LibrariansandMediaCollectionsSpecialists' 254020
'LibraryTechnicians' 254030
'FarmandHomeManagementEducators' 259020
'InstructionalCoordinators' 259030
'TeachingAssistants' 259040
'MiscellaneousEducationalInstructionandLibraryWorkers' 259090
'ArtistsandRelatedWorkers' 271010
'Designers' 271020
'Actors,Producers,andDirectors' 272010
'Athletes,Coaches,Umpires,andRelatedWorkers' 272020
'DancersandChoreographers' 272030
'Musicians,Singers,andRelatedWorkers' 272040
'MiscellaneousEntertainersandPerformers,SportsandRelatedWorkers' 272090
'BroadcastAnnouncersandRadioDiscJockeys' 273010
'NewsAnalysts,ReportersandJournalists' 273020
'PublicRelationsSpecialists' 273030
'WritersandEditors' 273040
'MiscellaneousMediaandCommunicationWorkers' 273090
'Broadcast,Sound,andLightingTechnicians' 274010
'Photographers' 274020
'Television,Video,andFilmCameraOperatorsandEditors' 274030
'MiscellaneousMediaandCommunicationEquipmentWorkers' 274090
'Chiropractors' 291010
'Dentists' 291020
'DietitiansandNutritionists' 291030
'Optometrists' 291040
'Pharmacists' 291050
'PhysicianAssistants' 291070
'Podiatrists' 291080
'Therapists' 291120
'Veterinarians' 291130
'RegisteredNurses' 291140
'NurseAnesthetists' 291150
'NurseMidwives' 291160
'NursePractitioners' 291170
'Audiologists' 291180
'Physicians' 291210
'Surgeons' 291240
'MiscellaneousHealthcareDiagnosingorTreatingPractitioners' 291290
'ClinicalLaboratoryTechnologistsandTechnicians' 292010
'DiagnosticRelatedTechnologistsandTechnicians' 292030
'EmergencyMedicalTechniciansandParamedics' 292040
'HealthPractitionerSupportTechnologistsandTechnicians' 292050
'LicensedPracticalandLicensedVocationalNurses' 292060
'MedicalRecordsSpecialists' 292070
'Opticians,Dispensing' 292080
'MiscellaneousHealthTechnologistsandTechnicians' 292090
'HealthInformationTechnologistsandMedicalRegistrars' 299020
'MiscellaneousHealthPractitionersandTechnicalWorkers' 299090
'HomeHealthandPersonalCareAides' 311120
'NursingAssistants,Orderlies,andPsychiatricAides' 311130
'OccupationalTherapyAssistantsandAides' 312010
'PhysicalTherapistAssistantsandAides' 312020
'MassageTherapists' 319010
'MiscellaneousHealthcareSupportOccupations' 319090
'First-LineSupervisorsofLawEnforcementWorkers' 331010
'First-LineSupervisorsofFirefightingandPreventionWorkers' 331020
'MiscellaneousFirst-LineSupervisors,ProtectiveServiceWorkers' 331090
'Firefighters' 332010
'FireInspectors' 332020
'Bailiffs,CorrectionalOfficers,andJailers' 333010
'DetectivesandCriminalInvestigators' 333020
'FishandGameWardens' 333030
'ParkingEnforcementWorkers' 333040
'PoliceOfficers' 333050
'AnimalControlWorkers' 339010
'PrivateDetectivesandInvestigators' 339020
'SecurityGuardsandGamblingSurveillanceOfficers' 339030
'MiscellaneousProtectiveServiceWorkers' 339090
'SupervisorsofFoodPreparationandServingWorkers' 351010
'Cooks' 352010
'FoodPreparationWorkers' 352020
'Bartenders' 353010
'FastFoodandCounterWorkers' 353020
'WaitersandWaitresses' 353030
'FoodServers,Nonrestaurant' 353040
'DiningRoomandCafeteriaAttendantsandBartenderHelpers' 359010
'Dishwashers' 359020
'HostsandHostesses,Restaurant,Lounge,andCoffeeShop' 359030
'MiscellaneousFoodPreparationandServingRelatedWorkers' 359090
'First-LineSupervisorsofBuildingandGroundsCleaningandMaintenanceWorkers' 371010
'BuildingCleaningWorkers' 372010
'PestControlWorkers' 372020
'GroundsMaintenanceWorkers' 373010
'First-LineSupervisorsofEntertainmentandRecreationWorkers' 391010
'First-LineSupervisorsofPersonalServiceWorkers' 391020
'AnimalTrainers' 392010
'AnimalCaretakers' 392020
'GamblingServicesWorkers' 393010
'MotionPictureProjectionists' 393020
'Ushers,LobbyAttendants,andTicketTakers' 393030
'MiscellaneousEntertainmentAttendantsandRelatedWorkers' 393090
'EmbalmersandCrematoryOperators' 394010
'FuneralAttendants' 394020
'Morticians,Undertakers,andFuneralArrangers' 394030
'Barbers,Hairdressers,HairstylistsandCosmetologists' 395010
'MiscellaneousPersonalAppearanceWorkers' 395090
'BaggagePorters,Bellhops,andConcierges' 396010
'TourandTravelGuides' 397010
'ChildcareWorkers' 399010
'RecreationandFitnessWorkers' 399030
'ResidentialAdvisors' 399040
'MiscellaneousPersonalCareandServiceWorkers' 399090
'First-LineSupervisorsofSalesWorkers' 411010
'Cashiers' 412010
'CounterandRentalClerksandPartsSalespersons' 412020
'RetailSalespersons' 412030
'AdvertisingSalesAgents' 413010
'InsuranceSalesAgents' 413020
'Securities,Commodities,andFinancialServicesSalesAgents' 413030
'TravelAgents' 413040
'MiscellaneousSalesRepresentatives,Services' 413090
'SalesRepresentatives,WholesaleandManufacturing' 414010
'Models,Demonstrators,andProductPromoters' 419010
'RealEstateBrokersandSalesAgents' 419020
'SalesEngineers' 419030
'Telemarketers' 419040
'MiscellaneousSalesandRelatedWorkers' 419090
'First-LineSupervisorsofOfficeandAdministrativeSupportWorkers' 431010
'SwitchboardOperators,IncludingAnsweringService' 432010
'TelephoneOperators' 432020
'MiscellaneousCommunicationsEquipmentOperators' 432090
'BillandAccountCollectors' 433010
'BillingandPostingClerks' 433020
'Bookkeeping,Accounting,andAuditingClerks' 433030
'GamblingCageWorkers' 433040
'PayrollandTimekeepingClerks' 433050
'ProcurementClerks' 433060
'Tellers' 433070
'MiscellaneousFinancialClerks' 433090
'BrokerageClerks' 434010
'CorrespondenceClerks' 434020
'Court,Municipal,andLicenseClerks' 434030
'CreditAuthorizers,Checkers,andClerks' 434040
'CustomerServiceRepresentatives' 434050
'EligibilityInterviewers,GovernmentPrograms' 434060
'FileClerks' 434070
'Hotel,Motel,andResortDeskClerks' 434080
'Interviewers,ExceptEligibilityandLoan' 434110
'LibraryAssistants,Clerical' 434120
'LoanInterviewersandClerks' 434130
'NewAccountsClerks' 434140
'OrderClerks' 434150
'HumanResourcesAssistants,ExceptPayrollandTimekeeping' 434160
'ReceptionistsandInformationClerks' 434170
'ReservationandTransportationTicketAgentsandTravelClerks' 434180
'MiscellaneousInformationandRecordClerks' 434190
'CargoandFreightAgents' 435010
'CouriersandMessengers' 435020
'Dispatchers' 435030
'MeterReaders,Utilities' 435040
'PostalServiceWorkers' 435050
'Production,Planning,andExpeditingClerks' 435060
'Shipping,Receiving,andInventoryClerks' 435070
'Weighers,Measurers,Checkers,andSamplers,Recordkeeping' 435110
'SecretariesandAdministrativeAssistants' 436010
'DataEntryandInformationProcessingWorkers' 439020
'DesktopPublishers' 439030
'InsuranceClaimsandPolicyProcessingClerks' 439040
'MailClerksandMailMachineOperators,ExceptPostalService' 439050
'OfficeClerks,General' 439060
'OfficeMachineOperators,ExceptComputer' 439070
'ProofreadersandCopyMarkers' 439080
'StatisticalAssistants' 439110
'MiscellaneousOfficeandAdministrativeSupportWorkers' 439190
'First-LineSupervisorsofFarming,Fishing,andForestryWorkers' 451010
'AgriculturalInspectors' 452010
'AnimalBreeders' 452020
'GradersandSorters,AgriculturalProducts' 452040
'MiscellaneousAgriculturalWorkers' 452090
'FishingandHuntingWorkers' 453030
'ForestandConservationWorkers' 454010
'LoggingWorkers' 454020
'First-LineSupervisorsofConstructionTradesandExtractionWorkers' 471010
'Boilermakers' 472010
'Brickmasons,Blockmasons,andStonemasons' 472020
'Carpenters' 472030
'Carpet,Floor,andTileInstallersandFinishers' 472040
'CementMasons,ConcreteFinishers,andTerrazzoWorkers' 472050
'ConstructionLaborers' 472060
'ConstructionEquipmentOperators' 472070
'DrywallInstallers,CeilingTileInstallers,andTapers' 472080
'Electricians' 472110
'Glaziers' 472120
'InsulationWorkers' 472130
'PaintersandPaperhangers' 472140
'Pipelayers,Plumbers,Pipefitters,andSteamfitters' 472150
'PlasterersandStuccoMasons' 472160
'ReinforcingIronandRebarWorkers' 472170
'Roofers' 472180
'SheetMetalWorkers' 472210
'StructuralIronandSteelWorkers' 472220
'SolarPhotovoltaicInstallers' 472230
'Helpers,ConstructionTrades' 473010
'ConstructionandBuildingInspectors' 474010
'ElevatorandEscalatorInstallersandRepairers' 474020
'FenceErectors' 474030
'HazardousMaterialsRemovalWorkers' 474040
'HighwayMaintenanceWorkers' 474050
'Rail-TrackLayingandMaintenanceEquipmentOperators' 474060
'SepticTankServicersandSewerPipeCleaners' 474070
'MiscellaneousConstructionandRelatedWorkers' 474090
'Derrick,RotaryDrill,andServiceUnitOperators,OilandGas' 475010
'SurfaceMiningMachineOperatorsandEarthDrillers' 475020
'ExplosivesWorkers,OrdnanceHandlingExperts,andBlasters' 475030
'UndergroundMiningMachineOperators' 475040
'RockSplitters,Quarry' 475050
'Roustabouts,OilandGas' 475070
'Helpers--ExtractionWorkers' 475080
'MiscellaneousExtractionWorkers' 475090
'First-LineSupervisorsofMechanics,Installers,andRepairers' 491010
'Computer,AutomatedTeller,andOfficeMachineRepairers' 492010
'RadioandTelecommunicationsEquipmentInstallersandRepairers' 492020
'MiscellaneousElectricalandElectronicEquipmentMechanics,Installers,andRepairers' 492090
'AircraftMechanicsandServiceTechnicians' 493010
'AutomotiveTechniciansandRepairers' 493020
'BusandTruckMechanicsandDieselEngineSpecialists' 493030
'HeavyVehicleandMobileEquipmentServiceTechniciansandMechanics' 493040
'SmallEngineMechanics' 493050
'MiscellaneousVehicleandMobileEquipmentMechanics,Installers,andRepairers' 493090
'ControlandValveInstallersandRepairers' 499010
'Heating,AirConditioning,andRefrigerationMechanicsandInstallers' 499020
'HomeApplianceRepairers' 499030
'IndustrialMachineryInstallation,Repair,andMaintenanceWorkers' 499040
'LineInstallersandRepairers' 499050
'PrecisionInstrumentandEquipmentRepairers' 499060
'MaintenanceandRepairWorkers,General' 499070
'WindTurbineServiceTechnicians' 499080
'MiscellaneousInstallation,Maintenance,andRepairWorkers' 499090
'First-LineSupervisorsofProductionandOperatingWorkers' 511010
'AircraftStructure,Surfaces,Rigging,andSystemsAssemblers' 512010
'Electrical,Electronics,andElectromechanicalAssemblers' 512020
'EngineandOtherMachineAssemblers' 512030
'StructuralMetalFabricatorsandFitters' 512040
'FiberglassLaminatorsandFabricators' 512050
'TimingDeviceAssemblersandAdjusters' 512060
'MiscellaneousAssemblersandFabricators' 512090
'Bakers' 513010
'ButchersandOtherMeat,Poultry,andFishProcessingWorkers' 513020
'MiscellaneousFoodProcessingWorkers' 513090
'FormingMachineSetters,Operators,andTenders,MetalandPlastic' 514020
'MachineToolCuttingSetters,Operators,andTenders,MetalandPlastic' 514030
'Machinists' 514040
'MetalFurnaceOperators,Tenders,Pourers,andCasters' 514050
'ModelMakersandPatternmakers,MetalandPlastic' 514060
'MoldersandMoldingMachineSetters,Operators,andTenders,MetalandPlastic' 514070
'MultipleMachineToolSetters,Operators,andTenders,MetalandPlastic' 514080
'ToolandDieMakers' 514110
'Welding,Soldering,andBrazingWorkers' 514120
'MiscellaneousMetalWorkersandPlasticWorkers' 514190
'PrintingWorkers' 515110
'LaundryandDry-CleaningWorkers' 516010
'Pressers,Textile,Garment,andRelatedMaterials' 516020
'SewingMachineOperators' 516030
'ShoeandLeatherWorkers' 516040
'Tailors,Dressmakers,andSewers' 516050
'TextileMachineSetters,Operators,andTenders' 516060
'MiscellaneousTextile,Apparel,andFurnishingsWorkers' 516090
'CabinetmakersandBenchCarpenters' 517010
'FurnitureFinishers' 517020
'ModelMakersandPatternmakers,Wood' 517030
'WoodworkingMachineSetters,Operators,andTenders' 517040
'MiscellaneousWoodworkers' 517090
'PowerPlantOperators,Distributors,andDispatchers' 518010
'StationaryEngineersandBoilerOperators' 518020
'WaterandWastewaterTreatmentPlantandSystemOperators' 518030
'MiscellaneousPlantandSystemOperators' 518090
'ChemicalProcessingMachineSetters,Operators,andTenders' 519010
'Crushing,Grinding,Polishing,Mixing,andBlendingWorkers' 519020
'CuttingWorkers' 519030
'Extruding,Forming,Pressing,andCompactingMachineSetters,Operators,andTenders' 519040
'Furnace,Kiln,Oven,Drier,andKettleOperatorsandTenders' 519050
'Inspectors,Testers,Sorters,Samplers,andWeighers' 519060
'JewelersandPreciousStoneandMetalWorkers' 519070
'DentalandOphthalmicLaboratoryTechniciansandMedicalApplianceTechnicians' 519080
'PackagingandFillingMachineOperatorsandTenders' 519110
'PaintingWorkers' 519120
'SemiconductorProcessingTechnicians' 519140
'PhotographicProcessWorkersandProcessingMachineOperators' 519150
'ComputerNumericallyControlledToolOperatorsandProgrammers' 519160
'MiscellaneousProductionWorkers' 519190
'First-LineSupervisorsofTransportationandMaterialMovingWorkers' 531040
'AircraftPilotsandFlightEngineers' 532010
'AirTrafficControllersandAirfieldOperationsSpecialists' 532020
'FlightAttendants' 532030
'AmbulanceDriversandAttendants,ExceptEmergencyMedicalTechnicians' 533010
'Driver/SalesWorkersandTruckDrivers' 533030
'PassengerVehicleDrivers' 533050
'MiscellaneousMotorVehicleOperators' 533090
'LocomotiveEngineersandOperators' 534010
'RailroadBrake,Signal,andSwitchOperatorsandLocomotiveFirers' 534020
'RailroadConductorsandYardmasters' 534030
'SubwayandStreetcarOperators' 534040
'MiscellaneousRailTransportationWorkers' 534090
'SailorsandMarineOilers' 535010
'ShipandBoatCaptainsandOperators' 535020
'ShipEngineers' 535030
'BridgeandLockTenders' 536010
'ParkingAttendants' 536020
'TransportationServiceAttendants' 536030
'TrafficTechnicians' 536040
'TransportationInspectors' 536050
'PassengerAttendants' 536060
'MiscellaneousTransportationWorkers' 536090
'ConveyorOperatorsandTenders' 537010
'CraneandTowerOperators' 537020
'DredgeOperators' 537030
'HoistandWinchOperators' 537040
'IndustrialTruckandTractorOperators' 537050
'LaborersandMaterialMovers' 537060
'PumpingStationOperators' 537070
'RefuseandRecyclableMaterialCollectors' 537080
'TankCar,Truck,andShipLoaders' 537120
'MiscellaneousMaterialMovingWorkers' 537190
'MilitaryOfficerSpecialandTacticalOperationsLeaders' 551010
'First-LineEnlistedMilitarySupervisors' 552010
'MilitaryEnlistedTacticalOperationsandAir/WeaponsSpecialistsandCrewMembers' 553010
