# Supplementary material for: Mapping job fitness and skill coherence into wages: an economic complexity analysis
Source: Sci Rep. 2024 May 23;14:11752. doi: 10.1038/s41598-024-61448-x (PMC11116373; doi:10.1038/s41598-024-61448-x)
Supplement: Supplementary file 1 — Supplementary Information. [file 41598_2024_61448_MOESM1_ESM.zip › FitnessJobs/jobs_codes_broad.dat]

11101
11102
11201
11202
11301
11302
11303
11305
11306
11307
11311
11312
11313
11901
11902
11903
11904
11905
11907
11908
11911
11912
11913
11914
11915
11916
11917
11919
13101
13102
13103
13104
13105
13107
13108
13111
13112
13113
13114
13115
13116
13119
13201
13202
13203
13204
13205
13206
13207
13208
13209
15121
15122
15123
15124
15125
15129
15201
15202
15203
15204
15205
15209
17101
17102
17201
17202
17203
17204
17205
17206
17207
17208
17211
17212
17213
17214
17215
17216
17217
17219
17301
17302
17303
19101
19102
19103
19104
19201
19202
19203
19204
19209
19301
19302
19303
19304
19305
19309
19401
19402
19403
19404
19405
19406
19407
19409
19501
21101
21102
21109
21201
21202
23101
23102
23201
23209
25101
25102
25103
25104
25105
25106
25107
25108
25111
25112
25119
25201
25202
25203
25205
25301
25302
25304
25401
25402
25403
25902
25903
25904
27101
27102
27201
27202
27203
27204
27301
27302
27303
27304
27309
27401
27402
27403
29101
29102
29103
29104
29105
29107
29108
29112
29113
29114
29115
29116
29117
29118
29121
29122
29124
29129
29201
29203
29205
29206
29208
29209
29909
31112
31113
31201
31202
31901
31909
33101
33102
33201
33202
33301
33302
33303
33304
33305
33901
33902
33903
33909
35101
35201
35202
35301
35302
35303
35304
35901
35902
35903
37101
37201
37202
37301
39101
39102
39201
39202
39301
39302
39303
39309
39401
39402
39403
39501
39509
39601
39701
39901
39903
39904
41101
41201
41202
41203
41301
41302
41303
41304
41401
41901
41902
41903
41904
41909
43101
43201
43202
43301
43302
43303
43304
43305
43306
43307
43401
43402
43403
43404
43405
43406
43407
43408
43411
43412
43413
43414
43415
43416
43417
43418
43501
43502
43503
43504
43505
43506
43507
43511
43601
43902
43903
43904
43905
43906
43907
43908
43911
45101
45201
45202
45204
45209
45303
45401
45402
47101
47201
47202
47203
47204
47205
47206
47207
47208
47211
47212
47213
47214
47215
47216
47217
47218
47221
47222
47223
47301
47401
47402
47403
47404
47405
47406
47407
47409
47501
47502
47503
47504
47505
47507
47508
49101
49201
49202
49209
49301
49302
49303
49304
49305
49309
49901
49902
49903
49904
49905
49906
49907
49908
49909
51101
51201
51202
51203
51204
51205
51206
51209
51301
51302
51309
51402
51403
51404
51405
51406
51407
51408
51411
51412
51419
51511
51601
51602
51603
51604
51605
51606
51609
51701
51702
51703
51704
51801
51802
51803
51809
51901
51902
51903
51904
51905
51906
51907
51908
51911
51912
51914
51915
51916
51919
53104
53201
53202
53203
53301
53303
53305
53401
53402
53403
53404
53501
53502
53503
53601
53602
53603
53604
53605
53606
53701
53702
53703
53704
53705
53706
53707
53708
53712
