# Supplementary material for: Mapping job fitness and skill coherence into wages: an economic complexity analysis
Source: Sci Rep. 2024 May 23;14:11752. doi: 10.1038/s41598-024-61448-x (PMC11116373; doi:10.1038/s41598-024-61448-x)
Supplement: Supplementary file 1 — Supplementary Information. [file 41598_2024_61448_MOESM1_ESM.zip › FitnessJobs/README]

O*NET classifies occupations using a hiearchical structures.
We provide the fitness values for 431 "broad" and 873 "detailed" occupations.
- broad_fitness.txt contains the fitness values for the broad occupations.
- jobs_codes_broad.txt provides the corresponding codes in the same order of broad_fitness.txt
- broad_title_jobs.txt provides the correspondence between codes and jobs' description
- DetailedFitness.txt contains the fitness values for the detailed occupations.
- DetailedJobs.dat provides the description of jobs in the same order of DetailedFitness.txt.
